# Supplementary material for: Functional and structural connectome properties in the 5XFAD transgenic mouse model of Alzheimer’s disease
Source: Netw Neurosci. 2018 Jun 1;2(2):241–58. doi: 10.1162/netn_a_00048 (PMC6130552; doi:10.1162/netn_a_00048)
Supplement: Supplementary file 2 [file netn-02-241-s002.zip]

Archive with 5 entries (4 files):
- DTI.mat
- __MACOSX/
- __MACOSX/._DTI.mat
- fMRI.mat
- __MACOSX/._fMRI.mat
